# Supplementary material for: Social memory deficit caused by dysregulation of the cerebellar vermis
Source: Nat Commun. 2023 Sep 26;14:6007. doi: 10.1038/s41467-023-41744-2 (PMC10522595; doi:10.1038/s41467-023-41744-2)
Supplement: Supplementary file 4 — Source Data [file 41467_2023_41744_MOESM4_ESM.xlsx]

## Sheet: Fig.1d
MLIs	Frequency of APs (Hz)
	hM3Dq (+)				hM3Dq (-)
	baseline	CNO			baseline	CNO
cell 1	35.5845	57.9599		cell 1	16.5516	18.6715
cell 2	30.9787	39.02		cell 2	17.8836	15.0464
cell 3	15.6788	23.4383		cell 3	10.8899	14.6732
cell 4	19.4114	31.1752		cell 4	28.8271	26.5492
cell 5	21.4044	31.7203		cell 5	32.0676	31.9079
				cell 6	15.8772	14.9971
Mean	24.6116	36.6627		Mean	20.3495	20.3076
SD	8.33767	13.1202		SD	8.2362	7.26401
SEM	3.72872	5.86751		SEM	3.36241	2.96552

## Sheet: Fig.1f
PCs	Frequency of APs (Hz)							PCs	CV of inter-AP intervals
	hM3Dq (+)				hM3Dq (-)				hM3Dq (+)				hM3Dq (-)
	baseline	CNO			baseline	CNO			baseline	CNO			baseline	CNO
cell 1	75.6634	38.6894		cell 1	73.3774	76.8686		cell 1	0.215597	0.299613		cell 1	0.141822	0.114137
cell 2	54.4264	24.8845		cell 2	55.9168	54.5619		cell 2	0.182586	0.245537		cell 2	0.150035	0.115845
cell 3	58.9704	45.6138		cell 3	38.834	43.6779		cell 3	0.111713	0.152298		cell 3	0.14398	0.120567
cell 4	71.2089	64.4955		cell 4	50.5194	44.9608		cell 4	0.436324	0.763806		cell 4	0.154354	0.136849
cell 5	72.0143	28.0669		cell 5	62.849	56.1522		cell 5	0.272904	0.850874		cell 5	0.184008	0.182852
cell 6	15.454	8.11977		cell 6	70.8573	59.7181		cell 6	0.625308	0.891237		cell 6	0.13962	0.170657
cell 7	59.8319	30.0503		cell 7	58.4554	59.3832		cell 7	0.190676	0.291182		cell 7	0.41517	0.396392
Mean	58.2242	34.2743		Mean	58.687	56.4747		Mean	0.29073	0.499221		Mean	0.189856	0.176757
SD	20.4522	17.7482		SD	11.9012	11.0678		SD	0.179283	0.320202		SD	0.100484	0.100578
SEM	7.7302	6.7082		SEM	4.49822	4.18325		SEM	0.0677628	0.121025		SEM	0.0379795	0.0380148

## Sheet: Fig.1g
Three-chamber social test
Control						Vermis IV/V						Vermis VI/VII
Sociability trial						Sociability trial						Sociability trial
	Exploration time (s)		Total exploration time (s)	Index			Exploration time (s)		Total exploration time (s)	Index			Exploration time (s)		Total exploration time (s)	Index
	stranger	empty cup					stranger	empty cup					stranger	empty cup
mouse 1	85.7	17.1	102.8	0.667315		mouse 1	42	26.8	68.8	0.22093		mouse 1	63.7	29.5	93.2	0.366953
mouse 2	33.9	41.9	75.8	-0.105541		mouse 2	46.4	36.2	82.6	0.123487		mouse 2	28	32.7	60.7	-0.07743
mouse 3	66.1	24.7	90.8	0.455947		mouse 3	32.2	14.3	46.5	0.384946		mouse 3	69	31.5	100.5	0.373134
mouse 4	72.4	27	99.4	0.45674		mouse 4	63	31.3	94.3	0.336161		mouse 4	32.6	25.5	58.1	0.122203
mouse 5	18.9	12.6	31.5	0.2		mouse 5	89.8	29.7	119.5	0.502929		mouse 5	53.9	29.4	83.3	0.294118
mouse 6	55.5	5.6	61.1	0.816694		mouse 6	108.6	37.2	145.8	0.489712		mouse 6	60.1	25.8	85.9	0.399302
mouse 7	98.9	31.1	130	0.521538		mouse 7	80.8	43.5	124.3	0.30008		mouse 7	107	34.7	141.7	0.510233
mouse 8	107.7	29.5	137.2	0.569971								mouse 8	152.9	37.9	190.8	0.602725
Mean	67.3875	23.6875	91.075	0.447833		Mean	66.1143	31.2857	97.4	0.336892		Mean	70.9	30.875	101.775	0.323905
SD	30.6921	11.501	34.9091	0.28595		SD	28.0231	9.30474	34.6218	0.137584		SD	41.0498	4.24962	44.3728	0.215493
SEM	10.8513	4.06621	12.3422	0.101098		SEM	10.5917	3.51686	13.0858	0.0520018		SEM	14.5133	1.50247	15.6882	0.0761883
Social novelty trial						Social novelty trial						Social novelty trial
	Exploration time (s)		Total exploration time (s)	Index			Exploration time (s)		Total exploration time (s)	Index			Exploration time (s)		Total exploration time (s)	Index
	old stranger	novel stranger					old stranger	novel stranger					old stranger	novel stranger
mouse 1	20.3	30.7	51	0.203922		mouse 1	19.3	28.1	47.4	0.185654		mouse 1	19	53.1	72.1	0.472954
mouse 2	17.8	20.5	38.3	0.0704961		mouse 2	13.9	35.3	49.2	0.434959		mouse 2	28.8	28.4	57.2	-0.00699301
mouse 3	21.1	32.6	53.7	0.214153		mouse 3	27.8	50	77.8	0.285347		mouse 3	27	27.2	54.2	0.00369004
mouse 4	17.1	24.7	41.8	0.181818		mouse 4	25.8	19.4	45.2	-0.141593		mouse 4	14.4	26.8	41.2	0.300971
mouse 5	32.5	39.8	72.3	0.100968		mouse 5	35.2	46.4	81.6	0.137255		mouse 5	25.8	34.3	60.1	0.141431
mouse 6	17.4	62.5	79.9	0.564456		mouse 6	34.9	67.3	102.2	0.317025		mouse 6	18.6	29.9	48.5	0.23299
mouse 7	43.2	98.2	141.4	0.388967		mouse 7	23.1	66.4	89.5	0.483799		mouse 7	51.8	67.8	119.6	0.133779
mouse 8	67.4	77.6	145	0.0703448								mouse 8	68.6	39.5	108.1	-0.269195
Mean	29.6	48.325	77.925	0.224391		Mean	25.7143	44.7	70.4143	0.243207		Mean	31.75	38.375	70.125	0.126203
SD	17.8297	28.0521	42.6793	0.172259		SD	7.81311	18.3332	22.9845	0.209955		SD	18.7582	14.7876	28.5838	0.224106
SEM	6.30374	9.91791	15.0894	0.0609028		SEM	2.95308	6.9293	8.68733	0.0793557		SEM	6.63204	5.22821	10.1059	0.0792333
Note: Animals that did not explore all presented stimuli in either trial were excluded.

## Sheet: Fig.1h
Social recognition test
Control						Vermis IV/V						Vermis VI/VII
Learning trial						Learning trial						Learning trial
	Exploration time (s)		Total exploration time (s)	Index			Exploration time (s)		Total exploration time (s)	Index			Exploration time (s)		Total exploration time (s)	Index
	stranger	empty cup					stranger	empty cup					stranger	empty cup
mouse 1	13.5	7.9	21.4	0.261682		mouse 1	6.5	3.5	10	0.3		mouse 1	21.5	6.2	27.7	0.552347
mouse 2	14	4	18	0.555556		mouse 2	19.8	11	30.8	0.285714		mouse 2	10.9	4.3	15.2	0.434211
mouse 3	12.3	9.2	21.5	0.144186		mouse 3	26.8	6.3	33.1	0.619335		mouse 3	17	7	24	0.416667
mouse 4	19.8	10.3	30.1	0.315615		mouse 4	11.1	4.4	15.5	0.432258		mouse 4	11.3	12.3	23.6	-0.0423729
mouse 5	39.2	9.4	48.6	0.613169		mouse 5	28.3	11.7	40	0.415		mouse 5	10.2	5.4	15.6	0.307692
mouse 6	36.9	15	51.9	0.421965		mouse 6	46.8	8.3	55.1	0.69873		mouse 6	18.7	11.1	29.8	0.255034
mouse 7	22.8	13.2	36	0.266667		mouse 7	27.3	13.7	41	0.331707		mouse 7	37.2	8.7	45.9	0.620915
mouse 8	58.4	18.8	77.2	0.512953		mouse 8	25.4	9.7	35.1	0.447293		mouse 8	42.3	18.3	60.6	0.39604
Mean	27.1125	10.975	38.0875	0.386474		Mean	24	8.575	32.575	0.441255		Mean	21.1375	9.1625	30.3	0.367566
SD	16.3424	4.57595	20.2003	0.165135		SD	12.2435	3.61771	14.365	0.148785		SD	12.249	4.60681	15.5708	0.203642
SEM	5.77793	1.61784	7.14189	0.058384		SEM	4.32872	1.27906	5.0788	0.0526035		SEM	4.33066	1.62875	5.5051	0.0719984
Testing trial						Testing trial						Testing trial
	Exploration time (s)		Total exploration time (s)	Index			Exploration time (s)		Total exploration time (s)	Index			Exploration time (s)		Total exploration time (s)	Index
	old stranger	novel stranger					old stranger	novel stranger					old stranger	novel stranger
mouse 1	14	19.9	33.9	0.174041		mouse 1	13.5	11.3	24.8	-0.0887097		mouse 1	11.4	28.3	39.7	0.425693
mouse 2	6.9	12.8	19.7	0.299492		mouse 2	8.9	31.7	40.6	0.561576		mouse 2	8.3	16.5	24.8	0.330645
mouse 3	10.4	11.7	22.1	0.0588235		mouse 3	11.5	19.8	31.3	0.265176		mouse 3	10.4	26.5	36.9	0.436314
mouse 4	9.7	25.3	35	0.445714		mouse 4	11.5	14.3	25.8	0.108527		mouse 4	16.9	5.4	22.3	-0.515695
mouse 5	12.5	31.6	44.1	0.433107		mouse 5	15.3	11.1	26.4	-0.159091		mouse 5	10.5	6.2	16.7	-0.257485
mouse 6	6.7	24.1	30.8	0.564935		mouse 6	26.2	28.1	54.3	0.0349908		mouse 6	19.8	38.8	58.6	0.324232
mouse 7	6.2	16.3	22.5	0.448889		mouse 7	21.6	15.9	37.5	-0.152		mouse 7	25.2	8.3	33.5	-0.504478
mouse 8	14.4	22.6	37	0.221622		mouse 8	12.9	12.5	25.4	-0.015748		mouse 8	22.4	18.1	40.5	-0.106173
Mean	10.1	20.5375	30.6375	0.330828		Mean	15.175	18.0875	33.2625	0.0693402		Mean	15.6125	18.5125	34.125	0.0166317
SD	3.31059	6.74366	8.53697	0.170663		SD	5.82133	7.87155	10.3816	0.244001		SD	6.34382	11.9716	13.1435	0.410894
SEM	1.17047	2.38424	3.01827	0.0603384		SEM	2.05815	2.78301	3.67044	0.0862674		SEM	2.24288	4.23259	4.64692	0.145273
Note: Animals that did not explore all presented stimuli in either trial were excluded.

## Sheet: Fig.1i
Object recognition test
Control						Vermis IV/V						Vermis VI/VII
Learning trial						Learning trial						Learning trial
	Exploration time (s)		Total exploration time (s)				Exploration time (s)		Total exploration time (s)				Exploration time (s)		Total exploration time (s)
	object 1	object 2					object 1	object 2					object 1	object 2
mouse 1	15.9	24	39.9			mouse 1	8.2	19	27.2			mouse 1	10.3	14.7	25
mouse 2	8.6	11	19.6			mouse 2	6.2	15	21.2			mouse 2	11.8	26	37.8
mouse 3	21.7	19	40.7			mouse 3	2.9	9	11.9			mouse 3	15.3	18	33.3
mouse 4	14.9	22	36.9			mouse 4	12.8	10	22.8			mouse 4	16.8	20	36.8
mouse 5	19.6	25	44.6			mouse 5	2.5	4	6.5			mouse 5	5.1	26	31.1
mouse 6	6.9	10.7	17.6			mouse 6	2.6	7	9.6			mouse 6	6.4	12	18.4
mouse 7	14	13.2	27.2			mouse 7	22.5	39	61.5			mouse 7	16.8	17.6	34.4
mouse 8	8	11.7	19.7			mouse 8	10.2	6	16.2			mouse 8	9	9.5	18.5
						mouse 9	16.2	9.4	25.6
Mean	13.7	17.075	30.775			Mean	9.34444	13.1556	22.5			Mean	11.4375	17.975	29.4125
SD	5.47618	6.09654	10.9826			SD	6.87207	10.7223	16.3131			SD	4.55661	5.9916	7.81563
SEM	1.93612	2.15545	3.88292			SEM	2.29069	3.5741	5.4377			SEM	1.611	2.11835	2.76324
Testing trial (Fig. 1i)						Testing trial						Testing trial
	Exploration time (s)		Total exploration time (s)	Index			Exploration time (s)		Total exploration time (s)	Index			Exploration time (s)		Total exploration time (s)	Index
	old object	novel object					old object	novel object					old object	novel object
mouse 1	11.6	15	26.6	0.12782		mouse 1	3.2	5	8.2	0.219512		mouse 1	9.9	16.7	26.6	0.255639
mouse 2	8.6	17	25.6	0.328125		mouse 2	5	10	15	0.333333		mouse 2	11.1	16	27.1	0.180812
mouse 3	15.6	21	36.6	0.147541		mouse 3	7.5	19	26.5	0.433962		mouse 3	13.1	27	40.1	0.346633
mouse 4	11	26	37	0.405405		mouse 4	1.5	13	14.5	0.793103		mouse 4	10	22	32	0.375
mouse 5	10.2	26	36.2	0.436464		mouse 5						mouse 5	5.8	12	17.8	0.348315
mouse 6	7.5	3.6	11.1	-0.351351		mouse 6	2.3	9	11.3	0.59292		mouse 6	4.5	9	13.5	0.333333
mouse 7	2.3	10.1	12.4	0.629032		mouse 7	9.1	18	27.1	0.328413		mouse 7	3	7	10	0.4
mouse 8	3.7	7	10.7	0.308411		mouse 8	4	4.3	8.3	0.0361446		mouse 8	10.2	7.3	17.5	-0.165714
						mouse 9	3.3	3.9	7.2	0.0833333
Mean	8.8125	15.7125	24.525	0.253931		Mean	4.4875	10.275	14.7625	0.35259		Mean	8.45	14.625	23.075	0.259252
SD	4.32383	8.41689	11.7204	0.292532		SD	2.60847	5.96532	7.96527	0.253471		SD	3.55648	7.21165	10.1396	0.185559
SEM	1.52871	2.97582	4.14379	0.103426		SEM	0.922233	2.10906	2.81615	0.0896157		SEM	1.25741	2.5497	3.58488	0.0656051
Note: Animals that did not explore all presented stimuli in either trial were excluded.

## Sheet: Fig.2c
MLIs	Frequency of APs (Hz)
	light OFF	light ON
cell 1	16.8262	24.1384
cell 2	15.066	20.2282
cell 3	21.7343	20.0103
cell 4	10.6447	14.6182
cell 5	23.5013	35.1077
cell 6	19.9483	36.8005
cell 7	30.1553	37.1742
Mean	19.6966	26.8682
SD	6.32053	9.32191
SEM	2.38893	3.52335

## Sheet: Fig.2d,2e
PCs	Frequency of APs (Hz) (Fig. 2d)				PCs	CV of inter-AP intervals (Fig. 2e)
	light OFF	light ON				light OFF	light ON
cell 1	58.1733	43.8742			cell 1	0.248653	0.713625
cell 2	27.6402	18.1947			cell 2	0.295181	0.810729
cell 3	42.892	39.0563			cell 3	0.295895	0.95428
cell 4	62.9468	48.4364			cell 4	0.12427	0.709518
cell 5	62.1724	41.2459			cell 5	0.452621	1.31065
cell 6	37.2657	33.9195			cell 6	0.166411	0.530848
cell 7	34.0421	22.8592			cell 7	0.364452	0.789391
cell 8	60.5668	15.051			cell 8	0.35092	1.34469
cell 9	79.8923	54.3924			cell 9	0.30461	1.21736
Mean	51.7324	35.2255			Mean	0.289224	0.931232
SD	17.059	13.7809			SD	0.100262	0.29342
SEM	5.68635	4.59364			SEM	0.0334206	0.0978065

## Sheet: Fig.2f
PCs	Histogram of inter-AP intervals
light OFF				light ON
Inter-AP interval	Number of events	Gaussian fit		Inter-AP interval	Number of events	Gaussian fit
0	0	50.0549		0	1	20.8368
1	0	64.5127		1	0	20.9669
2	0	82.8157		2	0	21.3943
3	0	105.487		3	0	22.6648
4	0	132.951		4	0	26.0811
5	1	165.463		5	0	34.3792
6	5	203.048		6	5	52.5554
7	21	245.434		7	116	88.373
8	123	292.002		8	418	151.663
9	387	341.76		9	418	251.46
10	505	393.347		10	290	390.842
11	601	445.073		11	334	561.13
12	589	494.996		12	492	738.917
13	649	541.033		13	875	889.484
14	845	581.104		14	1478	977.244
15	913	613.281		15	1116	979.29
16	773	635.946		16	696	895.071
17	592	647.92		17	509	746.631
18	481	648.571		18	475	569.273
19	465	637.862		19	401	398.029
20	431	616.363		20	371	256.946
21	406	585.192		21	302	155.349
22	428	545.926		22	261	90.5745
23	439	500.463		23	171	53.7306
24	441	450.876		24	122	34.9423
25	418	399.254		25	100	26.3239
26	376	347.56		26	39	22.7593
27	332	297.519		27	40	21.4275
28	332	250.531		28	21	20.9775
29	284	207.632		29	16	20.8398
30	268	169.481		30	2	20.8017
31	233	136.389		31	5	20.7923
32	194	108.361		32	5	20.7907
33	163	85.1633		33	2	20.7918
34	167	66.3888		34	0	20.7956
35	149	51.5222		35	2	20.8052
36	116	39.999		36	4	20.8275
37	119	31.253		37	0	20.877
38	107	24.7508		38	5	20.9815
39	97	20.0143		39	4	21.191
40	79	16.633		40	3	21.5905
41	77	14.2669		41	4	22.3139
42	65	12.6436		42	9	23.5572
43	74	11.5516		43	8	25.5836
44	62	10.8312		44	8	28.7124
45	44	10.365		45	21	33.2818
46	66	10.0691		46	22	39.582
47	39	9.88491		47	49	47.7617
48	37	9.77237		48	54	57.7243
49	26	9.70491		49	63	69.0444
50	24	9.66524		50	92	80.9393
51	21	9.64234		51	109	92.3239
52	15	9.62938		52	108	101.957
53	18	9.62217		53	130	108.659
54	27	9.61824		54	108	111.547
55	11	9.61613		55	110	110.226
56	12	9.61502		56	85	104.877
57	10	9.61445		57	85	96.2183
58	9	9.61416		58	71	85.3446
59	9	9.61402		59	68	73.5018
60	13	9.61395		60	51	61.8553
61	6	9.61392		61	73	51.3131
62	3	9.6139		62	53	42.4356
63	7	9.61389		63	51	35.4352
64	8	9.61389		64	58	30.2437
65	3	9.61389		65	32	26.6122
66	3	9.61389		66	36	24.2109
67	4	9.61389		67	41	22.7076
68	5	9.61389		68	40	21.8154
69	3	9.61389		69	38	21.3129
70	2	9.61389		70	38	21.0443
71	1	9.61389		71	33	20.9077
72	0	9.61389		72	26	20.8418
73	0	9.61389		73	35	20.8115
74	4	9.61389		74	31	20.7982
75	1	9.61389		75	34	20.7927
76	2	9.61389		76	23	20.7906
77	3	9.61389		77	24	20.7897
78	0	9.61389		78	24	20.7894
79	0	9.61389		79	26	20.7893
80	2	9.61389		80	20	20.7893
81	0	9.61389		81	22	20.7893
82	1	9.61389		82	20	20.7893
83	0	9.61389		83	19	20.7893
84	0	9.61389		84	18	20.7893
85	0	9.61389		85	17	20.7893
86	0	9.61389		86	18	20.7893
87	0	9.61389		87	21	20.7893
88	0	9.61389		88	22	20.7893
89	0	9.61389		89	15	20.7893
90	0	9.61389		90	24	20.7893
91	0	9.61389		91	23	20.7893
92	0	9.61389		92	21	20.7893
93	0	9.61389		93	32	20.7893
94	0	9.61389		94	21	20.7893
95	0	9.61389		95	15	20.7893
96	0	9.61389		96	15	20.7893
97	0	9.61389		97	14	20.7893
98	1	9.61389		98	19	20.7893
99	0	9.61389		99	23	20.7893
100	0	9.61389		100	19	20.7893
101	0	9.61389		101	19	20.7893
102	0	9.61389		102	27	20.7893
103	0	9.61389		103	20	20.7893
104	1	9.61389		104	25	20.7893
105	0	9.61389		105	25	20.7893
106	0	9.61389		106	19	20.7893
107	0	9.61389		107	25	20.7893
108	0	9.61389		108	24	20.7893
109	0	9.61389		109	21	20.7893
110	0	9.61389		110	16	20.7893
111	0	9.61389		111	24	20.7893
112	0	9.61389		112	22	20.7893
113	0	9.61389		113	16	20.7893
114	0	9.61389		114	12	20.7893
115	0	9.61389		115	14	20.7893
116	0	9.61389		116	14	20.7893
117	0	9.61389		117	7	20.7893
118	0	9.61389		118	9	20.7893
119	0	9.61389		119	5	20.7893
120	0	9.61389		120	7	20.7893
121	0	9.61389		121	9	20.7893
122	0	9.61389		122	9	20.7893
123	0	9.61389		123	5	20.7893
124	0	9.61389		124	7	20.7893
125	0	9.61389		125	4	20.7893
126	0	9.61389		126	4	20.7893
127	0	9.61389		127	3	20.7893
128	0	9.61389		128	3	20.7893
129	0	9.61389		129	2	20.7893
130	0	9.61389		130	3	20.7893
131	0	9.61389		131	2	20.7893
132	0	9.61389		132	1	20.7893
133	0	9.61389		133	1	20.7893
134	0	9.61389		134	2	20.7893
135	0	9.61389		135	1	20.7893
136	0	9.61389		136	1	20.7893
137	0	9.61389		137	1	20.7893
138	0	9.61389		138	0	20.7893
139	0	9.61389		139	1	20.7893
140	0	9.61389		140	0	20.7893

## Sheet: Fig.2g
Social recognition test (light ON in learning trial)
Control						Vermis IV/V						Vermis VI/VII
Learning trial						Learning trial						Learning trial
	Exploration time (s)		Total exploration time (s)	Index			Exploration time (s)		Total exploration time (s)	Index			Exploration time (s)		Total exploration time (s)	Index
	stranger	empty cup					stranger	empty cup					stranger	empty cup
mouse 1	17.6	3.5	21.1	0.668246		mouse 1	19.4	6	25.4	0.527559		mouse 1	53.2	33.4	86.6	0.228637
mouse 2	10.9	9.9	20.8	0.0480769		mouse 2	19.6	6.5	26.1	0.501916		mouse 2	37.2	16.9	54.1	0.375231
mouse 3	17.3	6.4	23.7	0.459916		mouse 3	14.2	10.9	25.1	0.131474		mouse 3	8.3	4.3	12.6	0.31746
mouse 4	22.1	6.6	28.7	0.54007		mouse 4	6	4.3	10.3	0.165049		mouse 4	29.3	14.4	43.7	0.340961
mouse 5	7	4.3	11.3	0.238938		mouse 5	10.7	8.1	18.8	0.138298		mouse 5	17	6.5	23.5	0.446809
mouse 6	16.3	3.8	20.1	0.621891		mouse 6	13.5	5.4	18.9	0.428571		mouse 6	39.8	27.2	67	0.18806
mouse 7	51	21.8	72.8	0.401099		mouse 7	12.9	4.1	17	0.517647		mouse 7	35	25.8	60.8	0.151316
mouse 8	20.9	10.9	31.8	0.314465
Mean	20.3875	8.4	28.7875	0.411588		Mean	13.7571	6.47143	20.2286	0.344359		Mean	31.4	18.3571	49.7571	0.292639
SD	13.3286	6.06253	18.8082	0.20717		SD	4.76965	2.37958	5.741	0.189491		SD	14.932	10.9229	25.5026	0.106885
SEM	4.71239	2.14343	6.64972	0.0732455		SEM	1.80276	0.899395	2.16989	0.0716207		SEM	5.64375	4.12846	9.63908	0.0403986
Testing trial						Testing trial						Testing trial
	Exploration time (s)		Total exploration time (s)	Index			Exploration time (s)		Total exploration time (s)	Index			Exploration time (s)		Total exploration time (s)	Index
	old stranger	novel stranger					old stranger	novel stranger					old stranger	novel stranger
mouse 1	30.3	37.8	68.1	0.110132		mouse 1	19.6	30.4	50	0.216		mouse 1	34	28	62	-0.0967742
mouse 2	9.8	10.7	20.5	0.0439024		mouse 2	12.8	16.4	29.2	0.123288		mouse 2	23.7	25.9	49.6	0.0443548
mouse 3	13.2	15.5	28.7	0.0801394		mouse 3	9	21.5	30.5	0.409836		mouse 3	15.9	65.5	81.4	0.609337
mouse 4	10.9	23.7	34.6	0.369942		mouse 4	7.7	10.3	18	0.144444		mouse 4	29.6	42	71.6	0.173184
mouse 5	6.1	17.3	23.4	0.478632		mouse 5	8.1	10.5	18.6	0.129032		mouse 5	18.8	46.3	65.1	0.422427
mouse 6	12.1	23.9	36	0.327778		mouse 6	11	18	29	0.241379		mouse 6	26	46.4	72.4	0.281768
mouse 7	25.1	46.9	72	0.302778		mouse 7	15	24	39	0.230769		mouse 7	37.7	54.3	92	0.180435
mouse 8	16.2	49.6	65.8	0.507599
Mean	15.4625	28.175	43.6375	0.277613		Mean	11.8857	18.7286	30.6143	0.213536		Mean	26.5286	44.0571	70.5857	0.230676
SD	8.19877	14.7595	21.3878	0.179938		SD	4.30133	7.26171	11.2117	0.0997257		SD	7.86378	13.9462	13.6873	0.23471
SEM	2.8987	5.21826	7.56172	0.0636176		SEM	1.62575	2.74467	4.23761	0.0376928		SEM	2.97223	5.27116	5.1733	0.0887119
Note: Animals that did not explore all presented stimuli in either trial were excluded.

## Sheet: Fig.2h
Social recognition test (light ON in testing trial)
Control						Vermis IV/V						Vermis VI/VII
Learning trial						Learning trial						Learning trial
	Exploration time (s)		Total exploration time (s)	Index			Exploration time (s)		Total exploration time (s)	Index			Exploration time (s)		Total exploration time (s)	Index
	stranger	empty cup					stranger	empty cup					stranger	empty cup
mouse 1	41.5	18.2	59.7	0.390285		mouse 1	8.7	6.7	15.4	0.12987		mouse 1	36	32.2	68.2	0.0557185
mouse 2	38.8	20.6	59.4	0.306397		mouse 2	29	16.1	45.1	0.286031		mouse 2	20.3	31.1	51.4	-0.210117
mouse 3	31	16.6	47.6	0.302521		mouse 3	25.5	13	38.5	0.324675		mouse 3	51.8	36.1	87.9	0.178612
mouse 4	39	38.1	77.1	0.0116732		mouse 4	27.9	20.4	48.3	0.15528		mouse 4	10.7	14.5	25.2	-0.150794
mouse 5	22.8	15.3	38.1	0.19685		mouse 5	33.8	20.4	54.2	0.247232		mouse 5	50.8	18.9	69.7	0.457676
mouse 6	34.7	20.6	55.3	0.254973		mouse 6	34	20.7	54.7	0.243144		mouse 6	40.6	15.4	56	0.45
mouse 7	38.7	24.8	63.5	0.218898		mouse 7	42.9	18.2	61.1	0.404255		mouse 7	41.2	19.9	61.1	0.348609
mouse 8	41.9	17	58.9	0.42275		mouse 8	43.5	11.2	54.7	0.590494		mouse 8	33.1	13.1	46.2	0.4329
mouse 9	40	16.3	56.3	0.420959
Mean	36.4889	20.8333	57.3222	0.28059		Mean	30.6625	15.8375	46.5	0.297623		Mean	35.5625	22.65	58.2125	0.195326
SD	6.1641	7.11249	10.6708	0.130807		SD	11.0514	5.12666	14.3594	0.147319		SD	14.1943	9.06579	18.5427	0.271918
SEM	2.0547	2.37083	3.55695	0.0436023		SEM	3.90727	1.81255	5.0768	0.052085		SEM	5.01843	3.20524	6.55584	0.0961375
Testing trial						Testing trial						Testing trial
	Exploration time (s)		Total exploration time (s)	Index			Exploration time (s)		Total exploration time (s)	Index			Exploration time (s)		Total exploration time (s)	Index
	old stranger	novel stranger					old stranger	novel stranger					old stranger	novel stranger
mouse 1	10.4	52.7	63.1	0.670365		mouse 1	10.2	17.5	27.7	0.263538		mouse 1	26.7	26	52.7	-0.0132827
mouse 2	20.7	26	46.7	0.11349		mouse 2	18.6	8.8	27.4	-0.357664		mouse 2	3.3	12.8	16.1	0.590062
mouse 3	16.6	18.5	35.1	0.0541311		mouse 3	7.8	4.6	12.4	-0.258065		mouse 3	20.5	12.3	32.8	-0.25
mouse 4	15.3	23.1	38.4	0.203125		mouse 4	5.4	6.4	11.8	0.0847458		mouse 4	6.2	9.1	15.3	0.189542
mouse 5	9	25.5	34.5	0.478261		mouse 5	23.4	10.4	33.8	-0.384615		mouse 5	24	21	45	-0.0666667
mouse 6	1.3	19	20.3	0.871921		mouse 6	10.5	13.8	24.3	0.135802		mouse 6	21.8	21.2	43	-0.0139535
mouse 7	7.2	21.4	28.6	0.496503		mouse 7	10	20.5	30.5	0.344262		mouse 7	30.1	5.2	35.3	-0.705382
mouse 8	14.2	29.2	43.4	0.345622		mouse 8	11.5	9.1	20.6	-0.116505		mouse 8	37.8	26.5	64.3	-0.175739
mouse 9	12	18.2	30.2	0.205298
Mean	11.8556	25.9556	37.8111	0.38208		Mean	12.175	11.3875	23.5625	-0.0360626		Mean	21.3	16.7625	38.0625	-0.0556774
SD	5.7171	10.7181	12.3382	0.271499		SD	5.90659	5.47812	8.08048	0.282644		SD	11.5823	7.9805	16.9494	0.369375
SEM	1.9057	3.5727	4.11273	0.0904996		SEM	2.0883	1.93681	2.85688	0.0999296		SEM	4.09494	2.82153	5.99252	0.130594
Note: Animals that did not explore all presented stimuli in either trial were excluded.

[truncated: 12 more sheets: Fig.2i, Fig.3b,3c, Sup Fig.3, Fig.4a, Fig.4b,4c, Fig.4d-4h, Fig.5a-5c, Sup Fig.2a, Sup Fig.2b, Sup Fig.2c, Sup Fig.2d, Sup Fig.4a, Sup Fig.5i]
